# Supplementary material for: Michanthidium almeidai, a new species from northeastern Brazil (Hymenoptera, Megachilinae)
Source: Zookeys. 2011 Oct 3;(132):65–73. doi: 10.3897/zookeys.132.1840 (PMC3208434; doi:10.3897/zookeys.132.1840)
Supplement: XML Treatment for Michanthidium almeidai [file zookeys.132.1840-treatment1.xml]

<!DOCTYPE tp:taxon-treatment
  PUBLIC "-//TaxonX//DTD Taxonomic Treatment Publishing DTD v0 20100105//EN" "tax-treatment-NSO.dtd">
<tp:taxon-treatment xmlns:tp="http://www.plazi.org/taxpub"><tp:treatment-meta><mixed-citation publication-type="journal"><person-group><name><surname>Urban</surname><given-names>Danúncia</given-names></name><name><surname>Parizotto</surname><given-names>Daniele Regina</given-names></name></person-group><article-title>
                    <italic>Michanthidium almeidai</italic>, a new species from northeastern Brazil (Hymenoptera, Megachilinae)</article-title><source>Zookeys</source><day>3</day><month>10</month><year>2011</year><volume>2011</volume><issue>132</issue><fpage>65</fpage><lpage>73</lpage><pub-id pub-id-type="doi">10.3897/zookeys.132.1840</pub-id></mixed-citation></tp:treatment-meta><tp:nomenclature><tp:taxon-name>
                        <tp:taxon-name-part taxon-name-part-type="genus">Michanthidium</tp:taxon-name-part>
                        <tp:taxon-name-part taxon-name-part-type="species">almeidai</tp:taxon-name-part>
                        <object-id xmlns:xlink="http://www.w3.org/1999/xlink" xlink:type="simple">urn:lsid:zoobank.org:act:39581B7E-DF5E-4987-876D-A2C6B6D24B57</object-id>
                    		<object-id xmlns:xlink="http://www.w3.org/1999/xlink" xlink:type="simple">http://species-id.net/wiki/Michanthidium_almeidai</object-id>
                    </tp:taxon-name><tp:taxon-authority>Urban &amp; Parizotto</tp:taxon-authority><tp:taxon-status xmlns:xlink="http://www.w3.org/1999/xlink" xlink:type="simple">sp. n.</tp:taxon-status><xref ref-type="fig" rid="F2">Figs 4–7</xref><xref ref-type="fig" rid="F3">8, 11, 13, 17</xref><xref ref-type="fig" rid="F4">18, 20, 22–23</xref></tp:nomenclature><tp:treatment-sec sec-type="Diagnosis"><title>Diagnosis.</title><p>Tegula sparsely punctate; lateral margin of axilla subangulate; posterior margin of scutellum weakly emarginated at middle (<xref ref-type="fig" rid="F3">Fig. 11</xref>); integument black with yellow <!--PageBreak-->maculae. Male with light yellow bands in all terga, laterally wider; distal tergum bilobed with a rounded median emargination (<xref ref-type="fig" rid="F4">Fig. 20</xref>). First to fifth terga of female with yellow bands, slightly light brown colored; bands wider laterally on T1–T3 (<xref ref-type="fig" rid="F3">Fig. 13</xref>).</p></tp:treatment-sec><tp:treatment-sec sec-type="Description"><title>Description.</title><p>Holotype female. Length 6.22; length of forewing 4.90; width of head 2.50; length of eye 1.67; upper interorbital distance 1.55; lower interorbital distance 1.12. Integument black with the following yellow areas: paraocular maculae almost reaching upper angle of compound eyes, irregularly narrowing above antennal sockets; interalveolar maculae narrow at middle, butterfly-shaped (<xref ref-type="fig" rid="F2">Fig. 4</xref>); postocellar band extending across vertex to dorsal third of gena (<xref ref-type="fig" rid="F2">Fig. 6</xref>). Pronotal lobe with spot; mesoscutum with band along anterior and lateral margins; axilla and posterior margin of scutellum. Tegula amber with small spot near base. Wings dark brown, darker at base and at costal margin (<xref ref-type="fig" rid="F2">Figs 6</xref> and <xref ref-type="fig" rid="F3">8</xref>). Fore and middle legs with coxae and trochanters black; femora with light brown area and a light yellow maculae on external surface; tibiae light brown with yellow band elongated; tarsomeres light brown. Hind legs with coxae black and with a light yellow spot; trochanter black; femora light brown with yellow band narrower than in anterior femora; tibiae light brown with a narrow yellow basal band; tarsomeres darkened. T1-T5 with yellow bands, distinctly wider laterally on first basal three terga; distal tergum black.</p><p>Pilosity: color predominantly light yellow, hairs sparse, longer than ocellar diameter, on paraocular area denser and longer; posterior tibiae with dense and plumose hairs; scopa white.</p><p>Structure: mandible punctate, punctures smaller and denser on distal half, external surface with slender carinae not extending to basal half. Head and mesosoma densely punctate; posterior margin of scutellum weakly emarginated at middle; terga with punctures sparser than those of head and mesosoma, sparser and shallower on disc than on sides.</p><p>Paratype male. As in female except for denser pilosity and the following: Length 6.24; length of forewing 5.09; width of head 2.48; length of eye 1.52; upper interorbital distance 1.55; lower interorbital distance 1.01. Integument predominantly black, with the following yellow areas: mandibles, except teeth and borders; clypeus; inferior paraocular area; translucent interalveolar carinae with yellow narrow spot. Ventral surface of scape almost entirely yellow; pedicel and ventral surface of flagellomeres darkened; dorsal surface brown (<xref ref-type="fig" rid="F2">Fig. 5</xref>). Fore and middle legs with coxae and trochanters black; femora and tibiae dark brown with large light brown area; femora with yellow elongated internal band; tibiae with light yellow elongated external band; basitarsus amber on external surface. Hind legs with coxae with large yellow maculae on ventral surface; femora almost entirely black, with apical half of ventral surface ferruginous, external surface with small yellow macula; tibiae almost entirely ferruginous with two yellow maculae, one basal and one apical; basitarsus and tarsomeres light brown. Basal tergum light brown; first and second terga with marginal area ferruginous; all terga with light yellow subapical bands, wider laterally on T1–T5, distinctly wider on T1; T6 band wider at middle; distal tergum almost entirely light yellow, black only at base and with translucent ferruginous margin (<xref ref-type="fig" rid="F2">Figs 7</xref>, <xref ref-type="fig" rid="F4">18, 20 and 22</xref>). Sterna brown with light yellow irregular and narrow median bands.<!--PageBreak--></p><p>Structure. Distal tergum medially emarginated on distal margin, thus forming two lobes with lateral margins medially convergent (<xref ref-type="fig" rid="F4">Fig. 20</xref>).</p><p>Genitalia. Gonostylus as long as penis valves, about the same width across length; gonocoxites joined by narrow area with base projected. Penis valves with apodemes <!--PageBreak--><!--PageBreak-->shorter than in <italic><tp:taxon-name>Michanthidium albitarse</tp:taxon-name></italic> (<xref ref-type="fig" rid="F4">Fig. 23</xref>). The gonostylus are narrow on the apical third in <italic><tp:taxon-name>Michanthidium albitarse</tp:taxon-name></italic>, and distinctly incurved (<xref ref-type="fig" rid="F4">Fig. 24</xref>).</p><p>Type material. Holotype female. BRAZIL, Sergipe. “Canindé do <bold>[sic]</bold> São Fran- / cisco – SE, Sta Maria / Brasil 23.09.2005 / Debora Moura leg.”, “L 172 P 140 / <italic><tp:taxon-name>Scoparia dulcis</tp:taxon-name></italic>” (DZUP). One male paratype: same data as holotype, except by “25.10.2005, “L 172 P1190 / <italic><tp:taxon-name>Schultesia guianensis”</tp:taxon-name></italic> (DZUP). One male paratype: BRAZIL, Bahia. “Lençois, BA / BRASIL 08/01/1997 / E. A. B. Almeida” (DZMG).</p><fig id="F2" position="float" orientation="portrait"><label>Figures 2–7.</label><caption><p><bold>2–4</bold> head in frontal view of female <bold>2</bold> <italic><tp:taxon-name>Michanthidium  ferrugineum</tp:taxon-name></italic> <bold>3</bold> <italic><tp:taxon-name>Michanthidium  albitarse</tp:taxon-name></italic> <bold>4</bold> <italic><tp:taxon-name>Michanthidium almeidai</tp:taxon-name></italic> sp. n.  <bold>5</bold> head in frontal view of male of <italic><tp:taxon-name>Michanthidium  almeidai</tp:taxon-name></italic> sp. n. <bold>6–7</bold> lateral view <bold>6</bold> female of <italic><tp:taxon-name>Michanthidium almeidai</tp:taxon-name></italic> sp. n. <bold>7</bold> male of <italic><tp:taxon-name>Michanthidium almeidai</tp:taxon-name></italic> sp. n. Scale line = 0.5 mm (Figures 2–5). Scale line = 1.0 mm (Figures 6–7).</p></caption><graphic xmlns:xlink="http://www.w3.org/1999/xlink" xlink:href="ZooKeys-132-065-g002.jpg" position="float" orientation="portrait" xlink:type="simple"/></fig><fig id="F3" position="float" orientation="portrait"><label>Figures 8–17.</label><caption><p><bold>8–10</bold> dorsal view of female <bold>8</bold> <italic><tp:taxon-name>Michanthidium almeidai</tp:taxon-name></italic> sp. n. <bold>9</bold> <italic><tp:taxon-name>Michanthidium ferrugineum</tp:taxon-name></italic> <bold>10</bold> <italic><tp:taxon-name>Michanthidium albitarse</tp:taxon-name></italic> <bold>11–12</bold> dorsal view of scutellum and axilla <bold>11</bold> <italic><tp:taxon-name>Michanthidium almeidai</tp:taxon-name></italic> sp. n. <bold>12</bold> <italic><tp:taxon-name>Michanthidium  albitarse</tp:taxon-name></italic> <bold>13–15</bold> dorsal view of metasoma of female <bold>13</bold> <italic><tp:taxon-name>Michanthidium almeidai</tp:taxon-name></italic> sp. n. <bold>14</bold> <italic><tp:taxon-name>Michanthidium ferrugineum</tp:taxon-name></italic> <bold>15</bold> <italic><tp:taxon-name>Michanthidium albitarse</tp:taxon-name></italic> <bold>16–17</bold> apex of metasoma of female <bold>16</bold> <italic><tp:taxon-name>Michanthidium ferrugineum</tp:taxon-name></italic> <bold>17</bold> <italic><tp:taxon-name>Michanthidium almeidai</tp:taxon-name></italic> sp. n.</p></caption><graphic xmlns:xlink="http://www.w3.org/1999/xlink" xlink:href="ZooKeys-132-065-g003.jpg" position="float" orientation="portrait" xlink:type="simple"/></fig><fig id="F4" position="float" orientation="portrait"><label>Figures 18–24.</label><caption><p><bold>18</bold> dorsal view of male of <italic><tp:taxon-name>Michanthidium almeidai</tp:taxon-name></italic> sp. n. <bold>19–20</bold> dorsal view of apex of metasoma of male <bold>19</bold> <italic><tp:taxon-name>Michanthidium albitarse</tp:taxon-name></italic> <bold>20</bold> <italic><tp:taxon-name>Michanthidium almeidai</tp:taxon-name></italic> sp. n. <bold>21–22</bold> apex of T6 of male <bold>21</bold> <italic><tp:taxon-name>Michanthidium albitarse</tp:taxon-name></italic> <bold>22</bold> <italic><tp:taxon-name>Michanthidium almeidai</tp:taxon-name></italic> sp. n. <bold>23–24</bold> male genitalia in dorsal view <bold>23</bold> <italic><tp:taxon-name>Michanthidium almeidai</tp:taxon-name></italic> sp. n. <bold>24</bold> <italic><tp:taxon-name>Michanthidium albitarse</tp:taxon-name></italic>. Scale line= 1.0 mm (Figure 18). Scale line = 0.25 mm (Figures 19–20; 23–24). Scale line = 0.5 mm (Figures 21–22).</p></caption><graphic xmlns:xlink="http://www.w3.org/1999/xlink" xlink:href="ZooKeys-132-065-g004.jpg" position="float" orientation="portrait" xlink:type="simple"/></fig></tp:treatment-sec><tp:treatment-sec sec-type="Etymology"><title>Etymology.</title><p>The specific epithet is homage to our friend and bee specialist, Dr. Eduardo Andrade Botelho de Almeida, professor at the Universidade de São Paulo, Ribeirão Preto (FFCLRP).</p></tp:treatment-sec><tp:treatment-sec sec-type="Comments"><title>Comments.</title><p>The paratype male from Bahia State is probably a teneral specimen judging the pale coloration of legs and sterna. The paratype from Sergipe State has the sterna black with light yellow bands and tibiae and femora with black areas. The wings and antennae are partially damaged.</p><sec sec-type="Key to Michanthidiumspecies"><title>Key to <italic><tp:taxon-name>Michanthidium</tp:taxon-name></italic> species</title><table-wrap content-type="key" position="anchor" orientation="portrait"><table><tbody><tr><td rowspan="1" colspan="1">1</td><td rowspan="1" colspan="1">Male</td><td rowspan="1" colspan="1">2</td></tr><tr><td rowspan="1" colspan="1">–</td><td rowspan="1" colspan="1">Female</td><td rowspan="1" colspan="1">4</td></tr><tr><td rowspan="1" colspan="1">2(1)</td><td rowspan="1" colspan="1">Head and mesosoma without ferruginous areas; sixth tergum with a large translucent apical margin, angulated at middle (<xref ref-type="fig" rid="F4">Fig. 22</xref>); seventh tergum with wide rounded lateral lobes, without median spine and with a rounded median depression (<xref ref-type="fig" rid="F4">Fig. 20</xref>)</td><td rowspan="1" colspan="1"><italic><tp:taxon-name>Michanthidium almeidai</tp:taxon-name></italic> sp. n.</td></tr><tr><td rowspan="1" colspan="1">–</td><td rowspan="1" colspan="1">Head and mesosoma with ferruginous areas; sixth tergum with straight apical margin (<xref ref-type="fig" rid="F4">Fig. 21</xref>); seventh tergum with lateral lobes acute, with or without median spine and without a median depression (<xref ref-type="fig" rid="F4">Fig. 19</xref>)</td><td rowspan="1" colspan="1">3</td></tr><tr><td rowspan="1" colspan="1">3(2)</td><td rowspan="1" colspan="1">Hind coxa with midapical spine; sixth tergum with small sublateral tooth; seventh tergum without median spine (<xref ref-type="fig" rid="F4">Fig. 19</xref>)</td><td rowspan="1" colspan="1"><italic><tp:taxon-name>Michanthidium albitarse</tp:taxon-name></italic></td></tr><tr><td rowspan="1" colspan="1">–</td><td rowspan="1" colspan="1">Hind coxa without midapical spine, with a short row of black, thick short hairs on median margin; sixth tergum without sublateral tooth; seventh tergum with median spine</td><td rowspan="1" colspan="1"><italic><tp:taxon-name>Michanthidium ferrugineum</tp:taxon-name></italic></td></tr><tr><td rowspan="1" colspan="1">4(1)</td><td rowspan="1" colspan="1">Lateral margin of axilla broadly rounded; posterior margin of scutellum subtruncate and laterally expanded in a large translucent area (<xref ref-type="fig" rid="F4">Fig. 12</xref>); external surface of tibiae and basitarsi with small, fine punctures, and pilosity decumbent; shorter than ocellar diameter; tegula densely punctate, punctures separated by one or less puncture diameter</td><td rowspan="1" colspan="1">5</td></tr><tr><td rowspan="1" colspan="1">–</td><td rowspan="1" colspan="1">Lateral margin of axilla subangulate; posterior margin of scutellum weakly emarginated at middle, laterally expanded in a small translucent area near axillae (<xref ref-type="fig" rid="F3">Fig. 11</xref>); external surface of tibiae and basitarsi with coarser punctures, pilosity longer than ocellar diameter; tegula sparsely punctate, punctures separated by much more than one puncture diameter</td><td rowspan="1" colspan="1"><italic><tp:taxon-name>Michanthidium almeidai</tp:taxon-name></italic> sp. n<!--PageBreak-->.</td></tr><tr><td rowspan="1" colspan="1">5(4)</td><td rowspan="1" colspan="1">Head mostly black with limited ferruginous areas (<xref ref-type="fig" rid="F2">Fig. 3</xref>); mesoscutum laterally with coarse, large punctures (about one-third median ocellar diameter); distal tergum not medially projecting into spine</td><td rowspan="1" colspan="1"><italic><tp:taxon-name>Michanthidium albitarse</tp:taxon-name></italic></td></tr><tr><td rowspan="1" colspan="1">–</td><td rowspan="1" colspan="1">Head almost totally ferruginous (<xref ref-type="fig" rid="F2">Fig. 2</xref>); mesoscutum uniformly punctate; punctures small (about one-fourth to one-fifth median ocellar diameter); distal tergum medially projecting into spine (<xref ref-type="fig" rid="F3">Fig. 16</xref>)</td><td rowspan="1" colspan="1"><italic><tp:taxon-name>Michanthidium ferrugineum</tp:taxon-name></italic></td></tr></tbody></table></table-wrap></sec></tp:treatment-sec></tp:taxon-treatment>
